# Supplementary material for: A Correspondence between Individual Differences in the Brain's Intrinsic Functional Architecture and the Content and Form of Self-Generated Thoughts
Source: PLoS One. 2014 May 13;9(5):e97176. doi: 10.1371/journal.pone.0097176 (PMC4019564; doi:10.1371/journal.pone.0097176)
Supplement: File S2 — Information about mental illness diagnoses within the sample (Comma Separated Values file). (CSV) [file pone.0097176.s002.csv]

Diagnosis Name	TotalNo Diagnosis or Condition on Axis I	81
Alcohol Abuse	26
Cannabis Abuse	21
Alcohol Dependence	20
Major Depressive Disorder	Single Episode	In Full Remission	13
Depressive Disorder NOS	8
Cocaine Abuse	8
Panic Disorder Without Agoraphobia	7
Major Depressive Disorder	Recurrent	In Full Remission	7
Cannabis Dependence	8
Cocaine Dependence	5
Posttraumatic Stress Disorder	7
Specific Phobia	5
Amphetamine Abuse	6
Attention-Deficit/Hyperactivity Disorder NOS	3
Attention-Deficit/Hyperactivity Disorder	Combined Type	3
Enuresis (Not Due to a General Medical Condition)	0
Generalized Anxiety Disorder	4
Sedative	Hypnotic	or Anxiolytic Abuse	3
Attention-Deficit/Hyperactivity Disorder	Predominantly Inattentive Type	3
Bereavement	3
Eating Disorder NOS	3
Major Depressive Disorder	Recurrent	Moderate	1
Obsessive-Compulsive Disorder	3
Opioid Dependence	3
Social Phobia	2
Hallucinogen Abuse	2
Major Depressive Disorder	Single Episode	In Partial Remission	0
Psychotic Disorder NOS	1
Amphetamine Dependence	1
Attention-Deficit/Hyperactivity Disorder	Predominantly Hyperactive-Impulsive Type	2
Bipolar I Disorder	Most Recent Episode Unspecified	1
Dysthymic Disorder	3
Encopresis	Without Constipation and Overflow Incontinence	0
Hallucinogen Dependence	1
Hypochondriasis	0
Major Depressive Disorder	Recurrent	In Partial Remission	2
Opioid Abuse	1
Oppositional Defiant Disorder	0
Panic Disorder With Agoraphobia	2
Polysubstance Dependence	1
Sedative	Hypnotic	or Anxiolytic Dependence	0
Separation Anxiety Disorder	0
Undifferentiated Somatoform Disorder (new code as of 10/01/96)	0
